# Supplementary material for: Homogeneous versus Inhomogeneous Polarization Switching in PZT Thin Films: Impact of the Structural Quality and Correlation to the Negative Capacitance Effect
Source: Nanomaterials (Basel). 2021 Aug 20;11(8):2124. doi: 10.3390/nano11082124 (PMC8402043; doi:10.3390/nano11082124)
Supplement: Supplementary file 1 [file nanomaterials-11-02124-s001.zip]

Archive with 1 entries (1 files):
- nanomaterials-1339811-supplementary.pdf
